# Supplementary material for: When Neuroscience Meets Pharmacology: A Neuropharmacology Literature Analysis
Source: Front Neurosci. 2018 Nov 16;12:852. doi: 10.3389/fnins.2018.00852 (PMC6250846; doi:10.3389/fnins.2018.00852)
Supplement: Supplementary data: — A supplementary data sheet (XLSX) includes 1,659 terms that occurred in at least 100 of all studied 43,354 manuscripts and their citations per manuscript. [file Data_Sheet_1.XLSX]

## Sheet: map_minus5000.txt
Term	No. of manuscripts	Citations per manuscript
receptor	10349	43.0667
efficacy	5240	32.921
neuron	5109	41.8522
inhibitor	5024	32.8412
inhibition	4979	36.6521
activation	4860	39.8597
pathway	4757	38.642
antagonist	4019	38.0555
pharmacology	3486	51.113
agonist	3278	40.3826
side effect	3076	28.2003
mg kg	3056	25.6999
alpha	2832	39.9131
vitro	2825	34.3115
present study	2741	25.3495
clinical trial	2592	32.1427
modulation	2518	38.3705
alzheimer	2506	34.1883
toxicity	2495	34.2409
pharmacokinetic	2467	29.3522
animal model	2466	39.6099
stimulation	2462	38.342
central nervous system	2446	39.8769
ligand	2420	39.9744
binding	2320	40.9086
injection	2319	29.2221
dopamine	2226	47.1572
synthesis	2221	31.6204
peptide	2153	37.4231
pharmacotherapy	2151	29.4691
schizophrenia	2093	48.0573
metabolism	2078	36.4365
enzyme	2061	35.6312
receptor antagonist	2053	37.8821
epilepsy	2013	31.9409
beta	1987	34.7771
gaba	1974	44.5218
neurotransmitter	1965	47.8097
alteration	1916	34.869
seizure	1915	29.2413
potency	1877	36.3245
parkinson	1854	37.0189
dysfunction	1845	34.2759
serotonin	1805	42.764
pharmacological treatment	1755	27.0758
min	1743	27.6965
molecular mechanism	1721	38.6229
derivative	1719	24.1844
duration	1703	32.7845
vivo	1694	39.9575
adverse effect	1666	32.7269
mu m	1623	30.9938
affinity	1609	40.5687
assay	1604	24.3759
pathophysiology	1597	37.129
subtype	1552	52.8769
antidepressant	1537	33.3012
subunit	1517	54.3804
selectivity	1495	37.0709
neurotransmission	1484	45.2689
neurotoxicity	1481	34.1364
characterization	1474	45.1242
placebo	1463	34.1675
neurodegenerative disease	1455	30.7285
hippocampus	1452	42.7342
blockade	1381	40.4497
metabolite	1381	32.2411
inflammation	1377	35.8649
induction	1372	40.5488
neuropathic pain	1349	29.9941
receptor agonist	1327	37.8176
important role	1323	39.3046
pathology	1322	36.2602
onset	1322	32.6377
transporter	1301	41.0761
binding site	1293	43.4006
parameter	1291	24.6538
pharmacological property	1286	43.8818
pathogenesis	1285	34.4249
cns	1277	42.6836
impairment	1269	31.4192
signaling	1266	36.6975
modulator	1263	34.2177
receptor subtype	1227	62.9144
membrane	1220	40.8344
glutamate	1213	46.9382
g protein	1200	58.5408
uptake	1198	39.5876
cell line	1197	33.5305
modification	1196	32.6731
phenotype	1166	36.6175
accumulation	1164	36.8814
blocker	1164	32.7363
kinase	1158	37.7263
voltage	1142	43.7977
mutation	1130	38.2575
infusion	1101	32.7757
ion channel	1092	50.3507
clinical study	1085	34.0074
antiepileptic drug	1078	27.6531
neuroprotection	1077	36.559
neurodegenerative disorder	1074	33.3529
progression	1060	29.6292
analogue	1059	33.3126
incidence	1055	35.6294
overview	1053	34.982
cortex	1049	42.7846
pharmacological profile	1027	45.6105
apoptosis	1020	35.7853
pharmacological effect	1017	33.6234
blood brain barrier	1007	35.426
striatum	1004	41.5369
adverse event	1003	30.4746
complication	994	27.2616
severity	993	32.9305
methyl	981	35.2548
stimuli	977	51.567
substrate	976	49.3873
dementia	976	32.5287
opioid	956	38.0126
therapeutic	947	33.8184
drug administration	946	30.5233
nmda	944	41.5392
neurodegeneration	937	38.0523
relevance	919	32.8705
plasma	919	27.6986
neurological disorder	916	32.2631
pharmacological agent	913	43.1928
rodent	907	43.2404
analgesic	906	31.1689
paradigm	904	38.7367
analog	903	31.5183
nervous system	902	42.3537
recent study	902	41.9479
addiction	901	34.1776
oxidative stress	901	30.9978
imaging	890	26.0652
abnormality	889	37.2261
enhancement	887	37.3822
neuroprotective effect	885	27.1277
antipsychotic	881	40.1101
mrna	867	52.6505
specificity	866	49.7356
phosphorylation	866	33.2841
cell death	865	37.9514
benzodiazepine	865	37.1942
mouse model	863	30.0185
antagonism	858	36.3438
dependence	856	33.0561
cognition	853	45.5358
brain region	852	51.1479
clearance	843	34.2539
dosage	843	31.516
tolerability	836	35.6352
homeostasis	831	40.3706
pharmacological intervention	830	32.5458
pretreatment	822	30.9927
lesion	819	42.0806
formulation	817	29.7295
disturbance	813	30.5633
cascade	812	42.3732
behaviour	811	40.4784
drug development	811	36.2713
high affinity	801	53.4582
physiology	795	50.5774
synapse	784	49.0064
drug treatment	778	33.5848
acetylcholine	777	39.3694
plasma concentration	777	31.6113
therapeutic target	775	34.0813
toxin	771	37.703
criterium	770	34.5519
monitoring	769	27.3966
suppression	767	33.266
neuropeptide	764	43.9411
prevalence	759	27.2319
detection	757	26.5667
psychiatric disorder	755	35.6636
gene expression	752	42.2926
differentiation	744	36.6035
haloperidol	731	43.6908
spinal cord	731	41.1477
therapeutic agent	723	41.9972
degeneration	723	38.065
therapeutic approach	714	33.7577
pharmacological study	712	35.7893
therapeutic potential	709	36.615
drug discovery	706	27.0807
plasticity	705	40.217
clinical practice	704	28.9247
significant difference	700	25.4243
pharmacological activity	696	28.2644
secretion	693	46.0202
variability	689	29.254
gamma	688	41.968
pharmacodynamic	688	26.3081
nucleus	686	44.8761
etiology	685	29.3869
amplitude	683	29.0981
localization	681	60.1542
clinician	679	27.4389
neuroleptic	678	32.8245
clozapine	676	59.6524
baseline	676	31.0636
nmda receptor	669	48.1898
previous study	666	24.3844
morphine	664	38.2485
new drug	663	32.1267
inhibitory effect	663	29.8401
saline	663	23.9653
pharmacological approach	658	33.3739
rationale	656	41.9802
neurotrophic factor	654	35.211
variant	646	45.1099
cognitive impairment	645	26.8093
mediator	644	53.6894
disruption	642	42.7819
n methyl d aspartate	640	45.7531
iii	638	39.3041
drug target	638	33.4342
biomarker	637	20.8305
occurrence	635	36.7921
treatment option	635	19.989
half life	632	30.3022
pharmacological inhibition	632	30.0206
nucleus accumben	631	54.0349
residue	629	28.7138
recent year	627	35.4769
risk factor	627	31.8979
beneficial effect	626	32.3706
further study	626	27.5543
gamma aminobutyric acid	625	50.0032
regimen	625	33.3472
antibody	624	42.6891
chronic pain	624	32.3061
kinetic	621	35.3172
wide range	619	40.567
analgesia	617	43.7423
dosing	616	24.5731
neuropathy	614	29.0423
isoform	611	50.4632
morbidity	611	27.1735
recent advance	606	40.9455
bioavailability	603	33.6219
drug therapy	600	29.3417
delta	595	55.521
double blind	594	41.0993
astrocyte	594	37.8131
therapeutic strategy	593	31.8702
chemotherapy	590	31.1983
carbamazepine	587	33.9625
nitric oxide	586	49.2253
protein kinase	583	43.0223
cognitive function	577	37.617
amphetamine	576	46.1927
nausea	576	36.2934
ischemia	569	44.9824
drug interaction	569	30.9086
rat model	568	24.9173
cytokine	565	46.1274
excitability	564	46.4025
anti	564	30.4734
antipsychotic drug	563	46.3535
obesity	561	37.5775
deficiency	560	33.05
pharmacological tool	559	39.2469
gabapentin	555	43.4847
anticonvulsant	555	29.4324
molecular target	554	42.6534
therapeutic effect	554	33.9242
degradation	552	43.6902
clinical use	552	39.3062
inactivation	551	49.3067
probe	549	39.8288
nicotinic acetylcholine receptor	544	34.0037
blood pressure	543	33.0589
locomotor activity	538	32.0725
small molecule	537	31.2048
ethanol	536	35.5112
relapse	534	48.1667
neurotransmitter system	533	37.7805
hydroxytryptamine	531	48.8493
synaptic transmission	530	45.5868
intake	530	31.5226
oral administration	529	28.6144
pharmacophore	527	20.8729
pharmaceutical	526	31.6882
neurobiology	524	49.1698
cannabinoid	523	51.5449
structure activity relationship	521	26.5355
nachr	520	36.2981
neuropsychiatric disorder	519	39.8863
rat brain	516	56.3992
pharmacological action	516	35.5891
manipulation	514	45.5661
methodology	514	29.9319
absorption	513	32.308
proliferation	512	33.9668
significant increase	511	27.1546
prefrontal cortex	510	49.5176
elevation	509	33.3595
calcium	508	43.9665
norepinephrine	508	40.7756
hypertension	504	37.9702
polymorphism	503	39.996
better understanding	499	38.2084
calcium channel	498	50.4016
synaptic plasticity	497	47.2314
activator	497	29.3722
contraction	496	32.5444
initiation	495	43.8323
multiple sclerosis	494	30.8097
pharmacokinetic profile	493	28.3002
selective serotonin reuptake inhibitor	492	38.2297
key role	492	36.0711
neurological disease	492	33.1911
aed	492	32.1829
elimination	490	46.002
psychosis	489	42.4806
preclinical study	489	34.4928
protective effect	486	22.7449
manifestation	484	31.593
first time	484	27.4669
pharmacological target	483	33.5756
functioning	482	32.8154
neurotoxin	481	33.4116
sensitization	475	47.6611
fluoxetine	475	40.6568
defect	475	32.6842
control group	474	17.6688
growth factor	473	44.9704
low dose	473	36.8541
glutamate receptor	472	60.6525
potentiation	471	46.9724
sedation	470	38.5255
pharmacological manipulation	469	41.7505
drug effect	467	34.4454
dopamine d	464	35.6573
diabete	463	38.6566
significant effect	463	25.8251
biological activity	462	27.961
pharmacological characterization	460	39.8739
monotherapy	460	28.0239
amygdala	459	52.0327
dopamine receptor	458	56.4956
cell type	457	52.7462
bbb	457	32.3917
fda	455	25.0791
binding affinity	454	32.3502
anti inflammatory	454	30.8018
hypothalamus	452	48.2876
cognitive deficit	449	38.7973
insult	449	38.0267
critical role	448	43.5804
receptor activation	447	39.5503
kidney	445	46.5258
ca2	445	40.0921
medline	444	34.1194
treatment strategy	444	28.5338
expert opinion	444	13.3581
high dose	443	36.7404
antidepressant drug	440	45.2727
hyperalgesia	440	35.1977
neuroinflammation	440	20.9023
peripheral neuropathy	439	35.6059
heterogeneity	438	54.6347
depletion	437	42.8879
diazepam	436	35.4083
brain tissue	436	34.4656
validation	436	28.7683
opioid receptor	435	41.2782
comorbidity	434	20.8986
depolarization	432	46.6481
susceptibility	430	42.3279
pharmacokinetic property	429	28.7529
present review	428	38.6168
body weight	428	24.1332
wild type	427	37.0913
experimental model	427	36.9415
ssri	427	36.0023
effective treatment	427	27.7916
phenyl	426	28.9061
bdnf	425	35.7624
behavioral effect	424	45.0802
substitution	424	33.4882
venom	424	26.9741
atp	423	46.1749
clinical efficacy	422	40.1493
penetration	422	32.1848
stem cell	422	24.8697
pharmacological therapy	421	31.5772
classification	419	39.3484
mass spectrometry	419	21.1432
modality	417	29.6451
anesthesia	416	27.0601
sodium channel	415	36.3108
extract	415	25.4795
safety profile	414	25.744
anxiety disorder	412	42.8811
precursor	411	39.4063
neuronal activity	409	35.7311
current study	409	20.7873
tricyclic antidepressant	408	44.6176
reuptake	407	45.6634
pharmacokinetic study	407	31.4054
ion	405	44.1235
hyperactivity	405	39.3037
receptor ligand	405	37.7284
aggregation	404	43.047
constituent	404	38.1584
mice	404	25.1584
therapeutic intervention	403	41.2357
noradrenaline	402	38.4303
permeability	401	35.4464
subset	400	46.245
metabotropic glutamate receptor	399	58.3534
brain injury	398	41.392
large number	398	41.1005
neurone	397	42.1562
neuroscience	397	30.2116
brain area	396	40.6919
phenytoin	396	36.1465
drug delivery	394	29.8731
dysregulation	393	39.2163
immunoreactivity	391	49.0997
dose dependent manner	391	26.5115
animal study	389	41.5244
higher dose	389	36.9897
max	389	29.6401
influx	388	38.9098
cerebellum	387	46.7468
gpcr	386	43.943
drug addiction	383	46.2559
bipolar disorder	383	39.7911
microglium	383	31.8642
cerebrospinal fluid	382	31.1492
psychiatry	381	31.9948
cytotoxicity	380	25.4342
single dose	380	21.9816
mammal	379	46.2929
stimulant	379	34.2058
optimization	379	22.124
adenosine	378	37.2011
valproate	378	34.0926
deletion	377	41.8249
cohort	377	30.5889
molecular basis	375	55.6213
partial agonist	375	44.1493
neurogenesis	375	31.5387
pre	375	28.72
anticonvulsant activity	375	26.28
recent finding	374	38.3021
plasma level	374	31.6765
cytochrome	371	41.4205
high level	370	54.5324
clinical application	369	27.439
brain function	368	50.7201
healthy volunteer	367	32.921
potassium channel	366	42.4645
axon	366	37.2978
time course	366	30.6612
further investigation	365	27.8849
receptor function	363	56.3471
pharmacokinetics	363	23.7603
transcription	362	47.9282
dopaminergic neuron	362	37.8481
endpoint	362	24.5884
drug candidate	362	22.8039
therapeutic option	362	17.5414
active compound	361	29.2299
positron emission tomography	361	27.6925
upregulation	360	36.7278
histamine	360	33.4833
drug concentration	360	28.5667
ketamine	358	36.5894
serum	358	27.3883
rna	357	46.5602
mutant	357	39.0364
disease progression	354	30.4605
reversal	353	30.9008
cardiovascular disease	352	40.7244
coupling	351	45.5214
ic50	351	32.2934
lamotrigine	350	39.0343
ampa	350	39.0229
nitric oxide synthase	349	45.9599
systematic review	349	30.7393
ng ml	349	23.3811
protein level	348	29.8103
auc	348	22.2414
scaffold	348	19.4195
adaptation	347	49.928
fatty acid	347	44.9337
simulation	346	17.5607
genotype	345	39.0435
rodent model	345	33.1507
analgesic effect	345	28.8522
discontinuation	344	28.0465
discharge	343	33.7988
psychotropic drug	343	31.1691
confidence interval	343	22.5481
sensory neuron	342	58.4035
inflammatory	342	31.2778
case report	342	21.4825
human brain	341	47.0293
current knowledge	341	45.9062
new insight	341	32.7185
significant reduction	341	28.915
traumatic brain injury	340	30.0824
physiological function	338	63.1391
responsiveness	338	39.1716
vulnerability	337	48.3145
interference	337	39.0861
hippocampal neuron	337	38.6736
i e	337	35.2967
cell proliferation	337	34.905
acetylcholinesterase	337	31.6439
immunohistochemistry	336	35.6458
neuronal death	334	40.6257
reactive oxygen species	334	35.8772
conformation	334	28.8683
caspase	334	27.5629
heart rate	334	27.1257
steroid	333	42.3604
neuronal cell	332	42.8313
csf	332	28.7078
cannabinoid receptor	331	72.5559
pregabalin	331	33.2749
pathological condition	330	52.4061
potential role	328	35.0762
january	328	26.0549
cerebral cortex	326	56.7362
antioxidant	326	50.4785
lithium	326	38.1626
predictor	325	28.6862
valproic acid	325	28.5231
risperidone	324	45.3117
neuroblastoma	323	28.4892
nociception	322	38.354
neurology	322	29.5621
selective antagonist	321	47.9315
atypical antipsychotic	321	36.3271
glycine	320	47.9688
psychostimulant	320	47.3875
last decade	320	43.0812
excitotoxicity	320	39.1844
potential target	320	32.9438
methamphetamine	320	31.9406
transcription factor	319	45.3856
drug use	319	36.7085
pain relief	318	37.1006
transcript	316	54.4873
mum	316	49.8259
selective inhibitor	316	44.4367
attenuation	316	36.7848
protein expression	314	26.449
ca2 channel	313	55.8946
amyotrophic lateral sclerosis	313	48.722
pharmacological	312	41.6474
systemic administration	311	37.1929
regeneration	310	33.1484
pharmaceutical industry	310	28.9968
further research	310	28.7742
significant decrease	310	24.8097
prognosis	310	23.2258
pubmed	309	18.1553
excitation	308	43.4513
therapeutic efficacy	308	40.6851
new class	308	39.3344
ache	308	26.9708
pharmacologic treatment	307	30.7655
huntington	306	58.8856
mood disorder	306	38.8333
usefulness	306	31.1078
neuroprotective agent	306	30.4575
morphology	306	30.2843
significant change	306	23.9902
attention deficit hyperactivity disorder	305	45.5705
topiramate	305	33.1475
inhibitory activity	305	24.423
ach	304	32.3421
substance p	303	34.8449
pharmacologic	303	34.6568
spinal cord injury	303	32.7492
future study	302	39.7219
neuronal excitability	301	43.5947
cortical neuron	301	34.3256
pharmacological strategy	300	35.9167
physiological role	299	69.7793
glial cell	299	36.9565
enantiomer	299	32.1873
heart failure	299	29.2074
neuroblastoma cell	299	27.9431
expression level	299	22.9298
mg day	298	31.1678
action potential	297	37.6566
capsaicin	296	45.5372
inflammatory response	295	37.9729
pharmacological blockade	295	37.7559
long term	295	30.4034
trafficking	294	39.2245
electrophysiology	294	36.551
ischemic stroke	294	21.4388
eeg	294	20.9966
human disease	293	44.6689
pharmacological modulation	293	37.4437
pharmaceutical company	293	28.9966
wide variety	292	51.6096
frontal cortex	291	35.756
crucial role	291	35.6942
clinical data	291	31.3058
ventral tegmental area	290	56.7138
k channel	290	53.4414
neurotransmitter receptor	290	49.269
meta analysis	290	38.6724
clinical development	290	32.8414
molecular biology	289	56.6436
nmda receptor antagonist	289	40.5779
nicotinic receptor	288	48.4688
mdma	288	47.8333
negative symptom	288	44.6875
retina	288	36.6458
cdna	286	89.1923
neurotransmitter release	286	61.1993
hippocampal slice	286	46.3042
amine	286	39.2972
vomiting	286	31.2203
drug drug interaction	286	30.2483
hydroxy	285	32.3053
lead compound	285	22.1228
cloning	284	117.102
interneuron	284	46.507
self administration	284	45.7711
major role	284	36.6479
migraine	284	24.0211
desensitization	283	48.5866
recent evidence	283	45.9541
high concentration	283	37.7279
aeds	283	35.4311
subgroup	283	30.5795
therapeutic application	282	42.5957
pharmacokinetic parameter	282	24.9858
hplc	282	20.2447
thalamus	281	53.726
membrane potential	281	41.8577
major depression	281	41.5267
chronic treatment	281	31.4875
quantification	281	26.1993
embase	281	23.0783
neuroprotective property	280	29.1071
signal transduction	279	56.6846
knockout mouse	279	53.8817
cerebral ischemia	279	46.6272
recent development	279	41.638
food intake	278	40.1151
time point	278	21.7482
adverse drug reaction	278	20.7194
memantine	276	40.971
mg m	276	40.2899
adrenoceptor	276	38.808
radioligand	275	38.8218
glucose	275	32.2982
perfusion	275	28.4545
vivo study	275	27.6945
plasma membrane	274	48.9818
molecular level	274	30.281
mitochondria	273	37.5568
methylphenidate	273	32.315
hallmark	273	30.8535
major depressive disorder	273	30
anaesthesia	273	27.4652
inclusion	272	27.614
oxidation	271	39.7232
disposition	271	33.1107
mri	271	31.5166
hiv	271	29.0148
schizophrenic patient	270	41.1481
reinforcement	269	45.7546
selective agonist	268	47.0485
locomotion	268	39.3619
combination therapy	268	32.6269
vitro study	268	27.7276
peripheral nervous system	267	57.7416
adhd	267	39.4045
neuroimaging	267	34.7865
emergence	267	32.4382
past decade	266	51.3045
toxic effect	266	36.7256
propofol	266	26.1729
transmitter	265	67.2717
dyskinesia	265	35.8302
substantia nigra	264	47.4924
ec50	264	32.0947
levodopa	264	30.9545
antinociceptive effect	264	24.7008
receptor subunit	263	71.4677
nicotine	263	48.2928
pain management	263	19.4144
endocannabinoid	262	55.3282
convulsion	262	32.0191
drug abuse	261	37.5402
imbalance	261	35.9579
urine	261	29.1456
alcoholism	260	42.6615
drug action	260	41.2923
nerve injury	260	36.8308
potassium	260	30.8654
neurotoxic effect	260	29.0769
controlled trial	259	31.2548
neurokinin	259	26.7529
tremor	258	34.6318
utilization	258	26.5543
neurologist	258	18.8643
superfamily	257	60.9261
future research	257	36.8716
tnf alpha	257	29.5525
mg kg ip	257	29.3268
phenobarbital	257	27.677
significant improvement	257	25.6304
cholinesterase inhibitor	256	43.2305
receptor binding	256	35.1562
dizziness	256	29.6406
clinical outcome	256	21.5977
long term potentiation	255	44.4235
biosynthesis	255	43.9294
neuropathology	255	43.4863
ssris	255	40.6902
mrna expression	255	30.1098
mrna level	254	28.1969
hypothermia	253	41.2213
overexpression	253	39.8814
drug design	253	34.6917
effective dose	253	25.6206
xenopus oocyte	252	52.9841
monoamine	252	43.4246
maturation	252	39.6667
active metabolite	252	39.0397
response rate	252	37.4444
relaxation	252	34.004
hypotension	251	37.9442
cessation	251	36.1833
status epilepticus	251	29.8526
hydrolysis	250	44.864
dopaminergic system	250	36.716
new compound	249	28
transgenic mouse	248	44.3548
natural product	248	34.4597
prophylaxi	248	27.4234
crystal structure	248	25.0403
healthy subject	247	28.7166
insulin	246	44.8821
endothelial cell	246	41.9837
allele	245	43.9755
retention	245	35.6082
united states	245	28.702
intoxication	244	31.5861
apomorphine	243	34.1687
insomnia	243	30.2222
levetiracetam	243	24.5638
electrical stimulation	242	37.5496
nerve growth factor	242	37.3843
intravenous administration	242	34.1074
rt pcr	242	32.8223
main result	242	22.3512
nanoparticle	241	44.6017
microdialysis	241	37.7718
avoidance	241	30.5975
elderly patient	241	29.5643
cell culture	239	34.6946
conjunction	239	33.9874
novel compound	239	25.9414
weight gain	238	30.0168
novel target	237	41.4979
incubation	237	29.8692
alkaloid	237	28.6709
electrode	237	26.1983
pore	236	45.5212
brain slice	236	35.6568
ed50	236	30.25
high performance liquid chromatography	236	20.5593
craving	235	43.0766
anesthetic	235	38.0255
functional role	234	52.9829
cellular mechanism	234	44.6966
cox	234	37.359
monoclonal antibody	234	33.4744
side effect profile	234	32.8761
excretion	234	32.4872
cognitive dysfunction	234	28.6581
disease state	233	44.2403
neuromodulator	233	43.9056
l dopa	233	32.2575
us food	233	28.8798
december	233	22.8197
efflux	232	39.7371
stabilization	232	29.1897
novel approach	232	28.5086
daily dose	232	28.1638
cancer cell	232	28.1207
experimental study	231	34.671
degrees c	231	27.9697
concentration dependent manner	231	26.8918
akt	230	37.7261
bicuculline	230	35.8565
dopamine transporter	230	35.6304
neuronal damage	230	32.3348
scopolamine	230	30.6043
cancer patient	230	25.6609
study design	230	25.3391
cyclooxygenase	229	42.1616
toxicology	229	40.7729
nerve terminal	229	36.6463
motor function	229	36.4236
mu g	229	28.3013
positive allosteric modulator	229	24.7598
immune response	228	48.9211
smooth muscle	228	34.8772
dopamine agonist	228	33.8377
pharmacogenetic	228	31.7544
abstinence	228	27.2719
europe	228	23.943
paralysis	228	23.6754
elucidation	227	52.9207
parkinsonism	227	37.4493
new approach	227	30.4493
cell viability	227	20.6828
hybridization	226	65.4912
immune system	226	47.469
monoamine oxidase	226	30.6062
n methyl d aspartate receptor	225	41.4444
responder	225	36.6133
present result	225	29.6356
magnetic resonance imaging	225	23.2444
pharmacological evaluation	225	22.2222
dentate gyrus	224	47.5625
methylenedioxymethamphetamine	224	45.683
elimination half life	224	42.058
trpv1	224	37.8482
early stage	224	28.5
possible mechanism	224	27.6295
chronic administration	223	39.4978
transient	223	34.9417
treatment response	223	33.4664
drug exposure	223	32.5426
blood sample	223	18.1166
lipid	222	48.6351
central role	222	47.6396
facilitation	222	36.6712
ampa receptor	222	36.6306
long term treatment	222	29.2973
pyramidal neuron	221	48.3213
cell survival	221	34.7285
agitation	221	29.8009
therapeutic use	220	38.6636
clonidine	220	30.6591
aetiology	220	29.1864
mu g ml	220	16.9545
alzheimer disease	219	45.8447
preclinical model	219	42.4429
macrophage	219	38.5342
adrenergic receptor	219	36.9635
model system	219	35.5616
remission	219	32.758
dopamine release	218	60.5092
behavioral response	218	55.7661
randomized controlled trial	218	30.3899
probability	218	28.5505
potential therapeutic target	218	25.8349
naloxone	217	34.6037
extracellular signal	217	31.3226
erk	217	30.1982
neuropharmacology	216	52.3056
neuroleptic drug	216	36.4213
pharmacologic agent	216	33.4259
adverse reaction	216	27.2454
brain damage	215	46.0884
cell membrane	215	32.2465
steady state	215	29.4233
functionality	215	25.3488
anandamide	214	80.1495
clinical effect	214	50.9673
reperfusion	214	42.7617
chemical structure	214	33.5327
caution	214	31.972
adherence	214	31.0748
viability	214	26.1822
cb1	213	61.4319
olanzapine	213	56.6479
stress response	213	49.216
hallucination	213	35.4554
dose level	213	33.723
low concentration	213	33.0704
pharmacophore model	213	18.5493
mean age	213	16.2676
tetrahydrocannabinol	212	72.5943
autoreceptor	212	55.9245
rank order	212	53.9292
periphery	212	51.0519
citalopram	212	46.3726
oocyte	212	45.8774
therapeutic benefit	212	33.1321
literature search	212	31.8915
symptomatic treatment	212	30.7547
anticonvulsant effect	212	28.3302
amyloid beta	212	27.0613
cognitive decline	212	25.4906
ngf	211	32.2986
pharmacological mechanism	211	29.2607
broad spectrum	210	55.3857
pharmacological inhibitor	210	39.9476
ros	210	35.5095
experimental approach	210	30.4
augmentation	210	24.4857
recent data	209	49.756
dissociation	209	34.4115
behavioural	209	32.5742
ecstasy	208	52.2596
opiate	208	43.2644
chloro	208	31.8413
vitro model	208	28.7548
amitriptyline	207	41.7488
solid tumor	207	40.9034
acetylcholinesterase inhibitor	207	32.3043
usa	207	17.372
imipramine	206	47.2621
interleukin	206	37.6262
special issue	206	30.4757
oral bioavailability	206	29.3883
atropine	206	26.3641
pharmacokinetic interaction	206	25.9272
present work	206	20.7961
subpopulation	205	50.7902
bladder	205	35.6927
mitochondrial dysfunction	205	34.1756
patient population	205	32.9854
flavonoid	205	22.8878
endocannabinoid system	204	48.3382
downregulation	204	44.0833
nmdar	204	39.6373
donepezil	204	37.7451
dose range	204	32.8971
serine	203	60.0739
serotonin receptor	203	48.67
paroxetine	203	44.2217
guinea pig	203	34.8867
novel mechanism	202	47.7871
excitatory	202	47.6089
clinical evidence	202	43.4703
adult rat	202	40.7376
new target	202	34.7871
tetrodotoxin	202	33.8614
adult patient	202	25.0941
wild type mouse	201	41.5025
potent inhibitor	201	40.8806
biochemistry	200	62.17
clinical research	200	36.915
memory impairment	200	36.17
clinical setting	200	36.08
restoration	200	35.9
muscle relaxant	200	33.575
feasibility	200	32.08
serotonin transporter	200	27.85
rats	200	18.94
glutamate release	199	39.8342
antidepressant effect	199	30.0754
hypoxia	199	29.6482
pharmacist	199	12.4724
adulthood	198	54.9394
catecholamine	198	45.0808
physiological process	198	39.3232
pharmacy	198	21.1768
data collection	198	17.3232
muscarinic receptor	197	44.8122
available data	197	41.4569
neutropenia	197	39.5787
novel class	197	35.9949
movement disorder	197	35.7766
lower dose	197	32.467
treatment group	197	30.797
neuromuscular blockade	197	15.9645
possible role	196	46.5408
vertebrate	196	40.4796
useful tool	196	31.7143
tau	196	30.8929
tbi	196	23.7092
sci	195	35.1077
sigma	195	29.5795
male rat	195	20.7692
ht1a	194	48.9639
pivotal role	194	42.4227
clinical response	194	38.8763
cb1 receptor	193	66.1451
human study	193	52.9793
antidepressant treatment	193	44.4041
protein kinase c	193	37.4456
nonsteroidal anti inflammatory drug	193	36.6528
june	193	30.9896
mg kg day	193	24.9223
sprague dawley rat	193	20.0363
p glycoprotein	192	46.5781
latency	192	31.1719
mao	192	30.3854
neuroprotective activity	192	28.6562
drug response	192	25.3438
pharmacological characteristic	191	56.1466
neuronal function	191	36.0209
cognitive performance	191	32.1099
coadministration	191	31.3874
rocuronium	191	16.9529
anxiolytic	190	41.3105
patients	190	28.5158
diabetes mellitus	190	24.9263
c max	190	21.5368
selective ligand	189	42.6825
app	189	42.2434
nsaids	189	38.9577
incorporation	189	27.2698
endogenous ligand	188	68.9362
histamine h	188	47.6277
phencyclidine	188	41
experimental data	188	30.3032
mainstay	188	30.2181
antinociception	188	30.117
high risk	188	24.5798
significant role	187	38.6631
potential use	187	31.4225
desipramine	186	48.3011
ataxia	186	47.3172
hippocampal	186	38.1774
dat	186	32.4677
recruitment	186	32.2204
acute administration	186	32.1613
novel drug	186	30.3978
parent compound	186	28.1774
antipsychotic medication	185	56.973
obsessive compulsive disorder	185	45.5189
cannabi	185	41.7405
brain disorder	185	40.2973
percent	185	36.1351
molecular pathway	185	35.0054
controlled clinical trial	185	34.3189
functional property	184	65.9457
hyperpolarization	184	40.8587
protease	184	38.8913
mapk	184	34.6196
active site	184	30.5543
advancement	184	28.038
september	184	24.7609
mglur	183	75.7049
motor activity	183	52.1257
temporal lobe epilepsy	183	34.7705
postnatal day	183	32.3333
paclitaxel	182	45.8571
melatonin	182	38.8516
pharmacological management	182	29.8846
lps	182	25.978
zebrafish	182	22.9615
ht receptor	181	64.3481
affective disorder	181	39.5746
individual patient	181	38
positive effect	181	31.5746
poly	181	29.8011
first line treatment	181	24.7845
sar	181	20.9834
appetite	180	44.9833
npy	180	43.0722
brain structure	180	41.9444
epileptogenesis	180	40.3944
literature review	180	26.9056
snp	180	21.8444
mammalian brain	179	74.5028
basal ganglia	179	52.514
clinical pharmacology	179	46.2961
glia	179	45.1006
cns disorder	179	44.2123
controlled study	179	33.4637
tumor cell	179	31.1397
acute treatment	179	28.8212
hospitalization	179	28.7095
analgesic drug	179	28.1508
mental disorder	179	26.3296
vpa	179	24.9721
underlying mechanism	179	20.7263
western blot	179	19.9944
mouse brain	178	43.7472
smoking	178	43.0449
lidocaine	178	34.7191
motor symptom	178	29.3596
co administration	178	17.9551
baclofen	177	44.2373
medial prefrontal cortex	177	38.3503
nf kappa b	177	36.3785
memory deficit	177	32.3559
inhibitory action	177	32.1412
median	177	31.2768
fluorescence	177	30.791
ad patient	176	29.1989
prodrug	176	27.875
brain concentration	176	24.4205
neurotrophin	175	45.0057
gastrointestinal tract	175	40.9257
epidemiology	175	40.8457
effective therapy	175	38.6286
nac	175	33.0914
further development	175	23.0343
selection criterium	175	16.6914
glycogen synthase kinase	174	49.3793
low affinity	174	47.9425
nos	174	45.9368
gabaergic	174	40.3161
similar effect	174	38.6034
autophagy	174	37.2011
neuronal network	174	35.1322
drug metabolism	174	29.6609
higher concentration	174	24.954
dendrite	173	53.0231
neurosteroid	173	46.4566
glutamatergic neurotransmission	173	44
venlafaxine	173	42.0578
n methyl	173	35.1792
neuroplasticity	173	30.9653
treatment outcome	173	24.6185
molecular pharmacology	172	54.9477
recent progress	172	52.1163
basal	172	45.0988
d2 receptor	172	38.9244
mu opioid receptor	172	36.9826
clinical relevance	172	34.4012
non	172	32.4419
mu g kg	172	31.2267
antibiotic	172	29.9012
pharmacological evidence	171	60.4386
cholinergic system	171	44.0351
kda	171	42.4035
brain development	171	39.9591
genetic study	170	57.8824
reinstatement	170	50.2235
amyloid precursor protein	170	44.6118
i v	170	40.6471
low level	170	39.6235
adjuvant	170	36.7941
drg	170	31.2824
midazolam	170	29.2118
dopamine neuron	169	59.355
atypical antipsychotic drug	169	50.9941
microtubule	169	36.2899
chlorpromazine	169	35.3254
weight loss	169	30.3432
differential effect	169	29.2012
effective drug	169	26.3314
intensive care unit	169	19.2722
free radical	168	60.1964
trp	168	41.1726
endoplasmic reticulum	168	35.131
place preference	168	32.4464
extinction	167	43.6647
inflammatory pain	167	42.3533
mutagenesis	167	36.8144
broad range	167	33.491
alcohol dependence	167	30.3593
neonate	167	26.9102
cholinesterase	167	25.2335
single nucleotide polymorphism	167	24.4311
molecular cloning	166	117.663
quetiapine	166	50.9398
signal transduction pathway	166	49.1687
diabetic neuropathy	166	41
enzyme activity	166	39.9036
neuronal loss	166	35.5
neurobiological mechanism	166	32.2831
july	166	31.8072
primary culture	166	28.4036
gene therapy	166	25.747
biological effect	165	49.0242
hyperthermia	165	47.7879
peripheral tissue	165	47.4242
brainstem	165	46.6182
inflammatory disease	165	45.3091
serotonergic system	165	38.697
somnolence	165	30.7152
environmental factor	165	28.2424
cpp	165	28
consecutive day	165	25.5879
cell body	164	55.1951
current understanding	164	45.3598
antitumor activity	164	42.9878
ligand binding	164	42.872
diarrhea	164	40.689
metabolic pathway	164	38.061
pharmacologic intervention	164	33.1098
calcium channel blocker	164	30.2988
review article	164	30.2012
psychotherapy	164	24.0061
hydrolase	163	49.5767
neuropsychopharmacology	163	42.454
experimental design	163	42.4172
c57bl	163	27.2025
vecuronium	163	18.362
china	163	15.7853
lesser extent	162	52.2469
estrogen	162	45.7901
neurite outgrowth	162	33.9321
psychopharmacology	162	33.6111
motor neuron	162	30.2716
mental illness	162	26.6914
epileptic seizure	162	22.9012
ltp	161	47.3354
depressed patient	161	47.0062
psychotic symptom	161	46.2733
vivo model	161	36.5404
ethyl	161	29.646
pkc	161	27.9317
variance	161	24.9255
general population	161	17.559
catalepsy	160	43.6875
candidate gene	160	43.3563
lipopolysaccharide	160	37.6313
downstream	160	34.9438
pharmacological compound	160	32.825
promising target	160	29.15
western blot analysis	160	21.5938
neuronal nicotinic acetylcholine receptor	159	47.8931
drug class	159	45.239
ht1a receptor	159	42.9119
nmda antagonist	159	40.2201
depressive symptom	159	40.0881
seizure activity	159	39.7987
tran	159	35.8994
autism	159	34.4088
acute effect	159	29.327
seizure control	159	19.9057
functional magnetic resonance imaging	158	38.6203
naltrexone	158	34.8734
glutathione	158	31.519
fmri	158	31.4557
neuromuscular junction	158	29.962
drug resistance	158	29.8544
potential treatment	158	26.3987
clinical symptom	158	24.4873
october	158	19.4367
maximal electroshock	158	15.519
neuronal cell death	157	45.242
anticonvulsant drug	157	44.5924
pathological process	157	39.8662
new strategy	157	37.9682
current status	157	37.8471
lipid peroxidation	157	35.8981
genetic factor	157	35.0191
depressive disorder	157	31.3312
cisplatin	157	31.1274
polypharmacy	157	20.8471
experimental evidence	156	37.8782
direct effect	156	36.2692
dione	156	32.0128
constipation	156	31.2051
therapeutic drug monitoring	156	29.7244
fentanyl	156	23.2051
male sprague dawley rat	156	21.3013
neuromuscular block	156	15.3462
extrapyramidal side effect	155	54.1548
superoxide dismutase	155	40.0516
recent research	155	38.2516
new treatment	155	34.9484
pharmacological activation	155	34.8194
angiogenesis	155	32.8452
glaucoma	155	32.6258
future direction	155	32.4194
promising result	155	24.9871
erk1	155	23.3677
subunit composition	154	69.2273
inflammatory mediator	154	45.6883
propagation	154	39.3636
bcl	154	38.9026
sciatic nerve	154	30.5455
icv	154	27.4351
pre treatment	154	17.1948
oh dpat	153	51.4771
nsaid	153	46.7516
alpha subunit	153	45.5033
sertraline	153	43.5686
important target	153	40.5294
clinical benefit	153	37.9935
clinical feature	153	37.8431
functional recovery	153	36.6797
histone deacetylase	153	36.2353
caffeine	153	29.6993
odds ratio	153	22.8824
wistar rat	153	19.0654
accordance	152	23.7039
sh sy5y cell	152	22.8421
binding mode	152	16.8289
experimental animal	151	51.2053
clinical experience	151	39.404
current evidence	151	37.0397
highest dose	151	35.7152
comparative study	151	31.8808
neuroprotective drug	151	30.6689
short term	151	28.1788
mechanical allodynia	151	25.8742
male wistar rat	151	21.7086
cellular level	150	43.6133
hek	150	42.68
vta	150	41.1733
near future	150	40.2467
cyp	150	38.8867
inability	150	36.4867
common cause	150	34.1667
dihydro	150	33.8067
pcp	150	33.8067
ic50 value	150	28.7867
caregiver	150	22.4333
psychiatrist	150	15.6933
acid residue	149	47.7718
higher affinity	149	44.1208
pharmacological analysis	149	43.094
specific binding	149	42.8859
phosphodiesterase	149	39.6711
biological function	149	37.8389
pathophysiological mechanism	149	23.2685
sham	149	20.349
neurochemistry	148	38.2027
cerebral blood flow	148	38.0405
body temperature	148	35.3243
brain tumor	148	30.7838
potential benefit	148	28.5
national institute	148	27.5405
beta blocker	148	26.4595
immune cell	147	48.7891
oxidative damage	147	48.2789
long term effect	147	38.7959
fold increase	147	33.6327
genetic variation	147	32.7619
picrotoxin	147	31.9592
neuroprotective action	147	26.8299
behavioral test	147	26.4762
corticosteroid	146	40.5548
aripiprazole	146	35.0959
breast cancer	146	34.0822
calcitonin gene	146	32.637
seizure frequency	146	29.3904
antioxidant activity	146	26.9315
delirium	146	24.3699
nmr	146	15.1233
mediation	145	53
genetic polymorphism	145	50.6276
rat hippocampus	145	42.7655
cyp2d6	145	42.069
mood stabilizer	145	39.7517
mitochondrial function	145	37.8069
cellular process	144	49.6736
na channel	144	48.1111
substance abuse	144	42.6528
psychiatric disease	144	36.2847
persistence	144	25.2083
drug combination	144	24.5764
clinical implication	143	49.3357
ht2a	143	46.2308
swim test	143	39.5105
mptp	143	36.7552
open label	143	30.958
neurological deficit	143	26.5664
ptz	143	22.5524
physiological effect	142	57.4859
somatostatin	142	42.331
drosophila	142	40.9085
ca1	142	40.3451
bupropion	142	35.5775
asthma	142	32.6831
sleep disorder	142	31.4437
liposome	142	30.8873
psychoactive drug	142	30.4577
randomised controlled trial	142	29.338
propranolol	142	26.5634
biological evaluation	142	18.9507
virtual screening	142	11.0845
psychopathology	141	48.1489
gaba receptor	141	37.3333
locus coeruleus	140	50.2714
inflammatory process	140	38.8786
sch	140	35.2214
antiepileptic	140	29.0571
high degree	139	63.6403
positive symptom	139	43.3957
current state	139	42.0144
spasticity	139	40.4748
buspirone	139	40.3165
ino	139	37.5899
disadvantage	139	30.7626
tardive dyskinesia	138	63.087
preclinical data	138	49.4058
skeletal muscle	138	47.029
neuronal injury	138	43.7029
electrophysiological recording	138	31.529
mao b	138	26.8478
non steroidal anti inflammatory drug	138	24.2899
primary outcome	138	20.413
cognitive process	137	56.8248
gsk	137	47.5912
small number	137	45.2555
functional activity	137	41.6131
mtd	137	38.5109
carboxamide	137	37.3212
adjunctive therapy	137	35.3869
pharmacogenetics	137	35.2336
mitochondrium	137	33.4015
april	137	29.6569
partial response	136	50.1985
dorsal root ganglia	136	46.0294
hydroxydopamine	136	43.7206
higher level	136	43.5074
available evidence	136	42.5809
current treatment	136	41.0809
clinical investigation	136	39.1912
gpcrs	136	36.8382
sedative effect	136	30.0368
laboratory animal	135	57.7185
specific inhibitor	135	46.5037
advent	135	37.5333
dexamethasone	135	37.1852
experimental condition	135	31.9407
clinical utility	135	31
behavioral change	135	30.6222
synergistic effect	135	25.9407
serious adverse event	135	25.7333
anti inflammatory effect	135	25.1185
pd patient	135	22.7704
new therapy	135	21.8889
germany	135	10.6593
second messenger	134	65.3358
tumor necrosis factor alpha	134	51.7463
barbiturate	134	50.0224
neurofibrillary tangle	134	33.3134
medicinal chemistry	134	32.2761
motor impairment	134	25.2985
cognitive disorder	133	45.3008
electrophysiological study	133	39.3158
essential role	133	31.6466
present finding	133	29.0902
amelioration	133	28.6165
disease process	133	28.1579
pharmacogenomic	133	26.2782
neuropsychiatric symptom	133	25.594
l glutamate	132	71.6212
neuronal survival	132	60.1136
full agonist	132	49.4167
wakefulness	132	48.0227
rcts	132	41.4167
botulinum toxin	132	36.6288
sert	132	34.0909
cgrp	132	28.6439
inclusion criterium	132	27.7879
relevant concentration	131	47.0153
radioligand binding	131	46.3282
cholinergic neuron	131	42.6183
new antiepileptic drug	131	39.8092
kainic acid	131	37.9924
extracellular level	131	33.9466
refractory epilepsy	131	33.8702
microglial activation	131	33.8397
cancer pain	131	32.0458
psychotropic medication	131	22.7939
japan	131	22.374
authors conclusion	131	17.2061
impulsivity	130	53.7846
platelet	130	43.6462
voltage dependence	130	38.3923
xenopus	130	37.9231
pfc	130	36.6769
placebo group	130	36.4692
clinical management	130	24.7538
pilot study	130	21.9538
traditional medicine	130	19.9
galanin	129	49.3101
human subject	129	48.3411
pharmacokinetic analysis	129	30.8915
reference list	129	26.1705
key result	129	24.7984
mdd	129	23.1395
circadian rhythm	128	48.4062
extrapyramidal symptom	128	43.6562
oxcarbazepine	128	42.5547
potential application	128	40.6719
psychotic disorder	128	36.1719
single oral dose	128	35.0391
deleterious effect	128	32.1094
parkinson disease	128	31.0234
tacrine	127	48.5827
high rate	127	46.6142
individual difference	127	46.2283
adolescence	127	44.1181
immunocytochemistry	127	41.5354
oxytocin	127	41.4961
alterations	127	39.2992
intraperitoneal administration	127	26.7008
western blotting	127	25.1654
tissue distribution	126	67.0238
tiagabine	126	50.5635
rivastigmine	126	48.7143
rapamycin	126	47.0397
prostaglandin	126	44.754
mania	126	37.4365
tetrahydro	126	28.746
new agent	126	28.4127
adr	126	14.4127
dopaminergic neurotransmission	125	51.296
therapeutic action	125	50.496
adenosine receptor	125	33.488
narcolepsy	125	32.256
potential mechanism	125	32.184
ionotropic glutamate receptor	125	30.272
drug efficacy	125	25.512
promising candidate	125	23.376
france	125	16.008
molecular structure	124	63.4597
high potency	124	39.6935
attractive target	124	34.1694
anxiolytic effect	124	33.1048
long term use	124	30.0726
paucity	124	26.6371
traditional chinese medicine	124	23.3468
first step	124	20.4516
thc	123	56.8618
caudate	123	56.5285
galantamine	123	56.3252
cognitive symptom	123	44.2602
pharmacological data	123	43.3821
sulpiride	123	38.748
riluzole	123	31.7073
major cause	123	30.9187
local anesthetic	123	24.7724
physicochemical property	123	22.6016
natural compound	123	20.1789
autism spectrum disorder	123	16.0407
genetic manipulation	122	52.6066
nno	122	40.418
multitude	122	38.9754
drug dependence	122	36.1557
healthy control	122	23.7869
age group	122	21.3934
mu l	122	19.0574
ht1b	121	57.6116
invertebrate	121	46.4711
tetrahydropyridine	121	39.6198
pediatric patient	121	22.4793
valuable tool	120	48.3083
cardiovascular system	120	44.9667
behavioral study	120	42.7083
synaptic function	120	39.7583
creb	120	39.525
significant correlation	120	28.0667
gabaa receptor	120	27.4667
functional expression	119	66.437
neural mechanism	119	63.3445
fluvoxamine	119	45.9496
particular emphasis	119	44.1933
cocaine self administration	119	38.437
chronic disease	119	36.7899
lorazepam	119	30.7395
isoflurane	119	29.5714
molecular modeling	119	25.4622
antioxidant property	119	23.6134
retrospective study	119	16.1765
cb2 receptor	118	66.4407
curcumin	118	58.2203
pharmacological experiment	118	44.7881
important factor	118	44.5932
hepatotoxicity	118	35.3559
neurotensin	118	33.7458
major challenge	118	31.1864
pharmacoresistance	118	29.9661
p2x	117	56.1282
new avenue	117	36.5897
future development	117	35.359
present data	117	24.453
powerful tool	116	44.1638
cocaine addiction	116	43.9052
previous report	116	35.3017
novel treatment	116	34.7069
ocd	116	30.5776
first report	116	27.8966
major metabolite	116	27.25
atypical neuroleptic	116	22.1207
atracurium	116	15.6121
vivo microdialysis	115	54.2174
adult brain	115	52.5217
nmol	115	44.1478
d amphetamine	115	41.3913
sumatriptan	115	39.7043
previous work	115	34.6261
dimethyl	115	28.9217
molecular docking	115	8.4957
prepulse inhibition	114	57.5965
modafinil	114	43.2544
phosphatidylinositol	114	30.7632
continuous infusion	114	26.8684
special emphasis	113	51.4956
l type	113	47.9735
spect	113	37.5487
rapid onset	113	34.6637
novel therapeutic strategy	113	29.5575
deep brain stimulation	113	27.9735
rational design	113	26.3894
high selectivity	113	26.2389
whole cell patch clamp recording	112	31.75
selegiline	112	28.9911
february	112	25.0179
mg l	112	23.8125
august	112	22.875
hdac	111	33.4955
overactive bladder	111	28.7117
cho cell	110	47.0273
parent drug	110	40.3091
promising approach	110	35.9636
behavioural pharmacology	110	30.2364
november	110	25.0273
older patient	110	19.3636
particular attention	109	45.422
synaptic cleft	109	44.0917
particular interest	109	37.9358
ill patient	109	26.5046
contrary	109	24.633
urgent need	109	21.3945
previous finding	108	40.9537
new therapeutic strategy	108	37.5185
intracellular calcium	108	32.7315
cyp3a4	108	31.6019
novel strategy	108	28.5463
cb2	107	70.514
first evidence	107	52.6262
recent work	107	44.9159
forskolin	107	40.0748
further evidence	107	38.6262
great interest	107	31.9346
methoxyphenyl	106	34.9906
current literature	106	23.8396
crf	105	68.8286
similar result	105	41.7619
emesis	105	40.6381
plethora	105	34.3524
mirtazapine	105	32.2762
ml min	105	20.8095
flow cytometry	105	16.1238
search method	105	7.5143
marijuana	104	75.0481
mammalian cell	104	67.4615
new generation	104	49.7788
mpfc	104	22.5769
strong evidence	103	70.0583
limited number	103	39.3204
numerous study	103	31.4466
vigabatrin	102	40.4706
common form	102	34.5294
present article	102	31.1863
first study	102	25.1765
ohda	101	38.6238
widespread use	101	35.2475
wide spectrum	101	33.5248
available drug	101	31.3762
cochrane library	101	28.4158
